# Supplementary material for: Linkage Map Development by EST-SSR Markers and QTL Analysis for Inflorescence and Leaf Traits in Chrysanthemum (Chrysanthemum morifolium Ramat.)
Source: Plants (Basel). 2020 Oct 11;9(10):1342. doi: 10.3390/plants9101342 (PMC7600071; doi:10.3390/plants9101342)
Supplement: Supplementary file 1 [file plants-09-01342-s001.zip]

Archive with 9 entries (8 files):
- Supplementary materials/
- Supplementary materials/Figure S1a.tif
- Supplementary materials/Figure S1b.tif
- Supplementary materials/Figure S2a.tif
- Supplementary materials/Figure S2b.tif
- Supplementary materials/Table S1.xlsx
- Supplementary materials/Table S2.xlsx
- Supplementary materials/Table S3.xlsx
- Supplementary materials/Table S4.docx
