# Supplementary material for: Linkage Map Development by EST-SSR Markers and QTL Analysis for Inflorescence and Leaf Traits in Chrysanthemum (Chrysanthemum morifolium Ramat.)
Source: Plants (Basel). 2020 Oct 11;9(10):1342. doi: 10.3390/plants9101342 (PMC7600071; doi:10.3390/plants9101342)
Supplement: Supplementary file 1 [file plants-09-01342-s001.zip › Supplementary materials/Table S1.xlsx]

## Sheet: Table S1
Table S1 Characteristics of the 223 EST-SSR primer pairs used on the map (248-262 were reported in Liu et al., 2015)
Designated SSR marker ID	Sequence/consensus ID	SSR motif	Tm (°C)	Forward primer (5’ to 3’)	Reverse primer (5’ to 3’)	Expected product size (bp)
1-c43049	c43049.graph_c0	(AAC)5	60.232	GAAAGCCTCAACCAGAACCA	AGGAAAAGATGTCGCATTGG	176
3-c54951	c54951.graph_c0	(TTC)5	60.016	TACTCATGGCTGCACGTCTC	GGAGTCACCTCATCCGTTGT	232
4-c55129	c55129.graph_c0	(AAG)5	59.934	ATGATGAGTGGGTGAAAGCC	CCCCTAAACAAAATTTTAGAAGCA	249
5-c56431	c56431.graph_c0	(TCT)5	60	GCTTTCTTCAGTCGTTTGCC	GGTATGCGGTCTTGGACATT	278
7-c57278	c57278.graph_c0	(TAA)5	59.824	CACCAAAACCCTCCACCTTA	CAAAGTCAGGAGGAACCCTG	228
8-c60368	c60368.graph_c0	(CAA)5	59.89	CAGTTGTCCCACAACACCAC	ACCTTGCAGCTGGTGAAACT	249
9-c60758	c60758.graph_c0	(ATC)5	59.831	CCAACTCTTGTGCTGATCCA	ATCGGAGCATTGTTTGGTGT	125
11-c60964	c60964.graph_c0	(TG)7	60.051	TCCATTTCGGTTTCTTCGTC	CAAACCCTCACCTCCACTGT	133
13-c61653	c61653.graph_c0	(GAT)5	59.871	GCTGACGTCATCGTTCGTAA	GTCCTCAACAACCTCCCTGA	245
15-c64006	c64006.graph_c0	(GAT)6	60.066	CTGCCAACCCTTCCTATTGA	ATATACCCATCAGGCCCTCC	251
17-c64650	c64650.graph_c0	(TTG)6	59.717	ATCTTGCTTCTTCGCCTCTG	ACTCCGGCTAACCGAGAAAC	199
18-c64927	c64927.graph_c0	(TAG)6	59.734	TTGGTTGCAACACCAGAAAG	ACCATTCTCACCACACCCAT	212
19-c64985	c64985.graph_c0	(CTG)5	60.134	ACAAGATGACCAGGGCGTAG	AAATCCAAGCAGGAAACCCT	128
20-c65201	c65201.graph_c0	(TG)6	60.126	CCTGATTTGGGGATGAATTG	TCCCTTACACGCATTTCACA	214
21-c65393	c65393.graph_c0	(CT)8	60.032	TTGTGGAGTGTGTGTTAGTTTGTG	GGTGGGGTGAGTTTAAGGCT	124
22-c65446	c65446.graph_c1	(GT)6	59.861	TGAAGGTGGGCTAAAGAGACA	CAAAGAGCTAGAACCACAAGAACA	203
23-c65492	c65492.graph_c0	(AAT)5	60.067	CCGCCCATAAAACTCTCAAA	GTTTGCACTAGCAGCCATCA	196
24-c65571	c65571.graph_c0	(GGT)6	59.955	GCTGATGAGGCTTTTGGAAG	ACCACCAGCATAAACCATCG	171
25-c65598	c65598.graph_c0	(A)10	59.744	CCCCCTCATCCATTAAGTCA	TCCAACGTGTACCAGGCATA	270
26-c65760	c65760.graph_c0	(CCT)5	60.152	ACGCCGCCTAATTGTTGTAG	AAGACAGTAGTTCCCTATTGGTGT	185
27-c65910	c65910.graph_c0	(ACC)5	60.183	CCAGTCCCCAATCTAGGGTT	AGGTACTGGTGTGGTTTCCG	149
28-c66048	c66048.graph_c0	(ACA)7	60.005	CAACAACCTCGTTCCCAACT	GTCTTCGAGACTGGCAAAGG	270
29-c66138	c66138.graph_c0	(ACC)5	60.088	TCTTGACGGAAAGGTGGTTC	CAAGATCAGATGAGTCCGCA	246
30-c66180	c66180.graph_c0	(GT)6	59.928	GACGTGGAGACCAGGATGAT	CAACGGTGAAAAAGCAAACA	263
32-c66480	c66480.graph_c0	(TG)8	60.194	ACTACGTAAAAACACGCGCC	GCACGCACAAATTCTTCTCA	250
33-c66580	c66580.graph_c0	(ATG)5	60.544	GCAGTGAAGTGTTTTGGATGG	GGCGCTGTCATATGTTAGTCA	163
34-c66815	c66815.graph_c0	(GTG)6	60.031	TAGGAGGAATGATTTTGGCG	GCTGTTCCGTTAACAGCCAT	147
35-c66904	c66904.graph_c0	(TGA)5	60.145	CACCTTTTGAAGCACAAATTGA	ACCCAACAAACCATCACCAT	231
36-c66938	c66938.graph_c0	(TGA)5	59.927	GGTTAGGGTGTGATCGGAGA	CGCAGTCCAAACGAGACTTT	178
38-c67019	c67019.graph_c0	(GT)6	60.827	CTAAACGTGGGTTGCTGCTC	TCCCAGATCCAATCCAAATC	104
39-c67029	c67029.graph_c0	(AAC)5	59.339	CAACCGTGCAGTGTTTCTTC	CCCTTTGATTATCATCATTTCTGTC	280
40-c67253	c67253.graph_c0	(TCA)5	60.048	TCCGATCATCACCAAGTTCA	CTGACATCTTCACGGCTCAA	214
41-c67310	c67310.graph_c0	(TTA)6	60.088	GTTGTTCCTCGGACCTTGAA	TGTCGTTGAGAGATGGGTTG	252
42-c67488	c67488.graph_c0	(ACC)5	59.853	AAGTCCGGCAACTGAGAAAA	GAGTGGCGATTTGAGGGTTA	240
43-c67517	c67517.graph_c0	(ATCC)6	59.679	AACCCCTTCACCATTCACAC	GATTTTCGGGGATCAGGAGT	277
44-c67611	c67611.graph_c0	(CA)6	60.298	CAAGTGTGGCTCACCTTCCT	CAACAGATTTGCCAGAAGCA	271
45-c67822	c67822.graph_c0	(TGC)5	60.046	CGGAAAGAATCCGAACAAAA	GCAAGTGGTCGGAAATTAGC	258
46-c68409	c68409.graph_c0	(AT)6	60.051	TTTTGAACCTCGTCCGAATC	TGTGGTCTTCTTTCCGGTTT	239
47-c68440	c68440.graph_c0	(TAG)6	59.867	GCACCACCGTCGTTAATTTT	AACGAGGCGCTAATCTTTGA	146
48-c69054	c69054.graph_c0	(AAT)6	60.074	CAACGCATTTTGGATCTCCT	CAGCAAGGCGTGTGTGATAC	142
49-c69982	c69982.graph_c0	(ACC)6	59.897	AAACGACACCACAAACCACA	TGGAAGAGGATTGAGGATGG	120
50-c70373	c70373.graph_c0	(TAT)5	59.957	ACTATGTGAGATCCACCGCC	AACGCGGTTACAGAGTTGCT	261
51-c70382	c70382.graph_c0	(AAC)6	60.109	AAAAAGCAAAAACAATGGCG	TCGGTATAAGTGCACCACGA	143
52-c70441	c70441.graph_c0	(ATG)5	60.02	GGGCCCACCAAAATCTTAAT	CGTCATCATCACCACCTGAC	157
53-c70588	c70588.graph_c0	(TG)7	58.943	CCCGACAAAGCCATAAAAAT	GGCATGCGTCTTTAACAACA	222
54-c70611	c70611.graph_c0	(TC)6	59.984	TCAACATTTCAACGCATACCA	AGAACATGGAAACCAACCCA	154
55-c70719	c70719.graph_c0	(ATCA)5	60.089	TTGGACGTAAGGATTAGGCG	TCCAATCTCCAATCTCCAGC	270
57-c70864	c70864.graph_c0	(GA)6	60.008	TCCCCTCCTTTCCATTCTCT	TTTTCAATCATGGCTTCGTTC	279
58-c71044	c71044.graph_c0	(GAA)6	58.696	AGCTGAATTGAAATGATGGAAA	TAAAGGCGTTGAGAGCGAAT	272
60-c71096	c71096.graph_c0	(GGT)5	59.945	GATTCACGTGGTGGTGGAG	ATCAGCCGTAAATGGCAAAC	159
61-c71189	c71189.graph_c1	(CAC)6	59.318	CAGCTGGTCCATGCAACTAC	CCATTTCAATGCCACATCAG	227
62-c71301	c71301.graph_c1	(CAT)5	59.91	TCGCCTTCCTGATCTTCCTA	GGAGGGTTTTGATACGGGTT	241
63-c71333	c71333.graph_c0	(TTC)5	59.993	CCGTAAGTGCCTTCACCAAT	CCTCTCCTCCCAACAAACAA	211
64-c71464	c71464.graph_c0	(AC)8	59.685	AAGAGATCATGCCGTGAGGT	TCGAGGAGGTGAAAATGAGC	232
65-c71591	c71591.graph_c0	(AAC)6	58.976	TGATGGTGAATGAATGAGTGAA	GTTTTTCTTGGCTGAGGCTG	277
66-c71598	c71598.graph_c0	(CAT)5	59.939	GAAGCACACGATTTCCCAAT	ATCGTTTCAGTCAAGTGCGA	177
68-c72011	c72011.graph_c0	(CCA)6	60.057	ATTGGTGGACATGGAATCGT	CTCCGAAAGTGAGCATCTCC	237
70-c72026	c72026.graph_c1	(TTC)5	60.045	TGGAACAAAACAGGTTGTCAAG	ATGGTGATCACAAGTCGTGC	143
72-c72214	c72214.graph_c0	(TTG)5	60.008	ACGAAGTTGGTTTTGGTTCG	GCAATCATTTAACACCGCCT	245
74-c72321	c72321.graph_c0	(AT)6	59.424	TGCGCTAAAATCAAATCGAA	GAGGGCTTGGTGGTTTCATA	234
75-c72400	c72400.graph_c0	(AT)6	61.184	CCGTCACGCTTCCTGTTAAA	AAGCAACCCAAGTGTCTTTGA	274
76-c72511	c72511.graph_c1	(ATT)5	60.017	ACATCAGGAGAGCGTCGAGT	GCATCATCAGAACTGCTCCA	158
77-c72591	c72591.graph_c0	(GTT)5	60.206	TAAAGGGAATGCGAGTGGAG	CGCAGCACTGAGTAAGCAAG	202
78-c72653	c72653.graph_c0	(GGT)5	60.257	TAGCACGAACGGAAATGACA	TCCTCGAGCACATTTTGATG	187
79-c72840	c72840.graph_c0	(CT)9	59.903	CTCCCCAAATGTTTCTTCCA	GTTTCCGCCACTGAAATTGT	204
80-c72857	c72857.graph_c0	(TCA)5	59.978	AAACCAAAACTCATCGCACC	ACCACTCCCAACCCTAAACC	264
81-c72865	c72865.graph_c0	(CA)7	60.24	CACCACATTCACCATCATCTTC	CCTGCCAGCAATATAAAGCC	217
82-c72878	c72878.graph_c1	(ATC)6	60.263	CCTTGATGCATCGTGAAGTG	TACTTTGAAGGGATCGGTGG	162
83-c72880	c72880.graph_c0	(TG)9	59.851	GCAATTCTAGGCCAACAAGC	GCTACCTCCGCCAACTCTC	198
84-c72992	c72992.graph_c0	(CT)7	59.697	GAAACCGATCACTGCAAACA	TAAGGTGCTTCCACAACACG	212
85-c73005	c73005.graph_c0	(GT)7	59.989	GTCTCTCAAGCAAACTCGGG	GAAGCAAAGGCATTTTTGGT	181
86-c73060	c73060.graph_c0	(TCA)5	59.673	TTCATCTTCTTCTGCAGCCA	CAAATGACACCATCGCAGTC	267
88-c73141	c73141.graph_c0	(AC)7	60.133	AATCCGACCCAAAATCATCA	TGTGAAACCCTAATCACGCA	166
89-c73169	c73169.graph_c0	(CA)6	59.795	AACACCTTCTCTCCCCCATT	GGGGCAACACCAGGTAGATA	237
90-c73182	c73182.graph_c0	(GAG)7	59.851	AGGTAGGAACATGGTGTGGC	CGCTGACTTCCAACATCCTT	256
91-c73191	c73191.graph_c0	(ATC)5	59.976	TCACTCCACCACAAACCAAA	GACGTCAGCAGTGAGGATGA	157
92-c73498	c73498.graph_c0	(CT)10	59.179	TCAAACACAAACACAAACACTCA	GTGGTCTTGTTGTTGGAGCA	197
93-c73518	c73518.graph_c0	(GTA)6	60.644	AATAAAAAGGGCCGCATGAT	CGCTCATAAGACGCCAGATT	185
94-c73532	c73532.graph_c0	(TGT)5	59.979	GCACACAACCATTGCATTTC	AACCATCTTCCATTTGCAGC	220
95-c73565	c73565.graph_c0	(TA)6	59.389	CATTCTCAACAACCACCCAA	CGATGGAACATCATTTGCAG	280
96-c73599	c73599.graph_c0	(ATC)5	59.954	AACGCTTGCTTCTTAACCTCAC	CGAATCCCGACAAAAATGAG	182
97-c73856	c73856.graph_c0	(ATC)5	59.933	ATTTGGCACCTTCCTCAATG	GCACCTTCAAGATTGCAACA	211
98-c73873	c73873.graph_c0	(AGA)6	60.119	CATCTTGAGCCATAGCAGCA	GGACAGATGCTAATCCCAGC	181
99-c74126	c74126.graph_c0	(AC)8	59.889	CTCGACATCGACTTCACAACA	GCCAAGCCTACCATACTCCA	236
100-c74144	c74144.graph_c0	(AGA)5	59.984	CGTGATCTGACAAGGCTGAA	GATTTCCCGATCGAATCAGA	102
101-c74164	c74164.graph_c1	(AC)6	59.959	CCTTCACCACCACCTTCCTA	ATGGAAGTGCCCATGAGTTC	182
102-c74167	c74167.graph_c0	(CA)6	60.019	TGCTGTTCAATGTAGCAGGC	AAATGAAAAAGATTGCTGAATGG	226
103-c74189	c74189.graph_c0	(AAG)5	59.993	ACTTGGTGAGGTAAATGGCG	GGAAGGACTTTCCCCAACAT	223
105-c74402	c74402.graph_c0	(CT)6	59.852	GCGCGTTTATAATTCGCTTC	CCGAAACACGTTACGCCTAT	194
106-c74449	c74449.graph_c0	(TGA)5	60.247	ACAACCCGCCTCTCTCTTTT	TCAGACCCACTCTCAATTTGC	234
107-c74494	c74494.graph_c0	(CCA)6	60.169	ACCCCTCACTTTCCCATTTC	GTGACAAGGGTTTGTCGGTT	135
108-c74526	c74526.graph_c0	(GAA)5	60.218	ATGAGTTCATGGGAAGCTCG	GTTCGGTCAACTCAGCAACA	121
109-c74545	c74545.graph_c0	(GCA)7	60.025	TGGTTGCACTTTCTGAGACG	CGGAAAGAAAATCCCGCTAT	126
110-c74586	c74586.graph_c0	(CA)6	60.346	GCAAGATTGATTTGAGGCTGA	ATGTTAATGTTGCGGGGATG	127
111-c74608	c74608.graph_c1	(GTT)5	60.572	CATGGATCCTACAAACCCCA	CACCTTTCAAAAATGGCAGC	175
112-c74625	c74625.graph_c0	(ATT)5	60.053	TCGGGTTTTTGCTCATTTTC	CTCGTCTCTCCGGCTACATC	196
113-c74711	c74711.graph_c0	(CTT)5	59.452	TCTTTCTCCGTTTACGCCTC	CCAATTTCACCAAAACCCAA	258
114-c74898	c74898.graph_c1	(CCA)5	59.459	AGCACACGCTATCCCTCTTC	GGTAAGTGGTGGCTTTGCAT	164
115-c75008	c75008.graph_c0	(CAA)5	58.931	AACAACATGGCAAAAATCACA	TGGAATGGGTCAAGTTGGTT	270
116-c75073	c75073.graph_c1	(TGC)5	59.987	ACCGGTATGGCTAAAAGCCT	GGTGCCCAGGTAAGAATGAA	224
117-c75078	c75078.graph_c0	(AAT)5	60.16	CAAATCACACCGCACAACTC	TGAAGGTGCTTGAAAATGTAGC	205
118-c75170	c75170.graph_c0	(TAA)6	59.707	TCCATCACTCTGTACCGCAC	CAGCTCCGGTGATAGCAACT	160
120-c75366	c75366.graph_c0	(CAT)5	59.974	TTATGCCCATTACCTCACAGC	TTGCCTCTTTGCTCAAACCT	255
121-c75378	c75378.graph_c0	(ATG)6	59.935	AATTCTCTGAAGGGACGGGT	GACATCAACCACAACACCCA	260
122-c75382	c75382.graph_c0	(AAC)5	60.194	GAGTGGGATGGGGTAGGACT	TCCCACCCACGGTTATTTTA	171
123-c75409	c75409.graph_c1	(TTA)6	60.156	ACTCGTCGCTAGAGTCGGAA	GATCAAATCCCATCCCAGGT	278
124-c75428	c75428.graph_c0	(CAA)5	59.997	GCGAAAGAGACTCGGAACAC	TAAGTATGCTACGTGGGGGC	146
125-c75431	c75431.graph_c0	(GTT)5	60	GGTCCGTTAACTGCAATCGT	ATTGAAGTTGTGAGGTCGCC	268
127-c75747	c75747.graph_c0	(GTA)5	60.27	ATCACTAAAAGCTGGTGGCG	TGATTCCGTATCCATGTCCA	217
128-c75763	c75763.graph_c0	(TCT)5	59.133	ACCCCTTCCTTTAAAAGCGT	TATGACGTGGCACATCTGGT	272
129-c75820	c75820.graph_c0	(TCC)7	60.12	ACAACTCTGATCCACCTGCC	CATGGAATGCTGTTGGTTTG	269
130-c75879	c75879.graph_c0	(CA)8	60.11	AGGCAACCTTGAAAGAGGGT	TTCATATCAGCAGCTAAGAAGCTC	234
131-c75899	c75899.graph_c0	(TAC)5	60.428	CTGTACGGCTAGGCAATGCT	TGGAATGTGGGGAAACAAAT	237
132-c75937	c75937.graph_c0	(TGA)6	60.344	GTTTTGAGCAAATGGGTTGG	TCACACAACAAACCACAGCA	156
133-c75975	c75975.graph_c0	(TC)6	58.766	TCTCTAAAAACACACACAAAACCA	CGGAGTTCTCACCTTCTTCG	164
134-c76042	c76042.graph_c0	(TA)7	60.11	AATGAGATCTATTCCGGGGG	AATAGACGAGGGGAAACGGT	206
135-c76081	c76081.graph_c0	(TTG)6	60.739	GCATCATCCATCAAGTACCCA	CACAAGCACACCATAAGACACA	203
138-c76176	c76176.graph_c0	(AC)6	60.11	TTCAACCGGACACAATATACCA	TCCAACAGCAGCAGAATCAT	280
139-c76198	c76198.graph_c0	(TGA)6	60.232	GAAACCCGAGACGAACTTCA	GCCGTTCTTCTCGTTCTTCA	193
140-c76311	c76311.graph_c0	(TG)6	60.183	GCAGAGTCAAAGTCAACGCA	CATCCATAACCTCCACCCAC	268
141-c76325	c76325.graph_c0	(GGT)5	59.81	GGTGACCCTCCTGCATACAT	TCAATGGGACTGCCTTATCC	239
142-c76361	c76361.graph_c0	(CAT)5	60.023	AAAAGAAACGTGTGGTCATCG	CACATGTGAGGGCATTTGAT	250
143-c76400	c76400.graph_c0	(TGA)6	59.867	TTAGTAATGCTGCTGCCCCT	CACCATCCGGCTTGTTAGTT	231
145-c76586	c76586.graph_c0	(ATC)5	59.967	CAGATGTTGTGGCCAATGAC	ATGGAGGTTTAATGGAGGGG	139
146-c76645	c76645.graph_c0	(CAG)5	59.982	CCAAGACGGAGAAGAAGACG	GCCAGGGTCGACATATCCTA	154
147-c76740	c76740.graph_c0	(AGA)5	59.677	TTAACCCTCCCCCTTTTGTT	TGGAGGAAGCTGAAACTGAAA	232
148-c76775	c76775.graph_c0	(TAA)5	60.197	TCAAATCATGTTTCTCGGCA	GGATGTTGACATTGGTGGGT	224
149-c76800	c76800.graph_c0	(AGA)6	60.008	TTCCACATTGCCTGTGTGTT	TGGCCTGCCATTTATCTACC	148
150-c76848	c76848.graph_c0	(GAT)6	59.791	GCGGTCGATGACCATAATTT	TGGGTTTTCTACATTTCCCG	231
151-c76886	c76886.graph_c0	(TATC)5	60.249	AAACGAGATGGAAGCAAACG	ATGTGCAGTGGTGGTGATGT	225
152-c76902	c76902.graph_c0	(CAT)5	59.542	CTTGCATCGTAAATGGGTCA	CATGATGATGATGATGGAAACA	209
153-c76948	c76948.graph_c0	(GAT)5	59.985	GTTTCGATAGTCGCAGAGGC	GTTCACCGTCAATTCACACG	198
154-c77034	c77034.graph_c0	(CAG)5	60.014	TTTCCATCTTTGCCATCCTC	TCGCAGGGGTTAAAGTCATC	212
155-c77037	c77037.graph_c0	(ACA)6	59.962	AGACCAGTGGGTGAGGAATG	CCAACCAAGTAAGGTGAGTTCC	265
156-c77140	c77140.graph_c0	(TCA)7	60.044	CCGGAAAAAGGAGTTGATGA	GTTCTCTGATCCCAAGCGTC	243
157-c77192	c77192.graph_c0	(GT)6	59.913	CCTTTGTTAGCTTTAGGAGCCA	ATTTCATCCAATCCCCACAA	243
158-c77206	c77206.graph_c0	(AT)6	60.214	CCACTCTCGCGATCAAAAAT	ATGTTCCAGCATGAAAAGGG	200
159-c77247	c77247.graph_c0	(TCA)5	59.993	ACTTGGGCATTAGTCAACCG	TCGAGCACCACCTTTACCTT	189
160-c77280	c77280.graph_c0	(AC)6	60.244	CACACACATAACCACTTGTCACC	AAGCCCTGATTTCACAAACC	217
162-c77472	c77472.graph_c0	(AAG)5	60.012	GCTGGCTGACTAGAACCCTG	ATCCATGTTCTCTTGCTCCG	206
163-c77523	c77523.graph_c0	(CAT)5	60.081	TCTTTTCGGAACAAAGGGTG	CCTCGATTGTTCAATGGCTT	240
164-c77584	c77584.graph_c0	(CTA)7	60.002	CCACCTCAACCACACCTTCT	GGAGTAATTGGAATGGCAGC	136
165-c53556	c53556.graph_c0	(TC)6	59.812	CACATCGATCCAAACACACC	AGCCTCATAACGCTGCTGAT	243
166-c65856	c65856.graph_c0	(CA)6	59.955	GGAGCCGTTACACCTCCATA	GACTTAAGTTTGCGGAAGCG	242
167-c28344	c28344.graph_c0	(GAT)5	60.096	TTACGGAACATATGGCAGCA	GAATGAAGTTCCCGAGTCCA	257
168-c52225	c52225.graph_c0	(GAA)5	59.948	CATGAAGTTCTCGAATCGCA	GCGTCCAATTATTGCCAGAG	280
169-c64728	c64728.graph_c0	(TCA)5	60.08	ATCAATCAACAATGGCAGCA	CAGCCTGCTTCCTATCATCC	228
170-c65531	c65531.graph_c0	(CA)7	59.988	GCGTCATATAGTTGGCGGTT	TACCAACTGATTGATCCCCC	275
171-c47444	c47444.graph_c0	(CT)7	59.96	CCCTAAATATATCATCTCAACCCG	GCACAAAATCAAACAGCTAAGG	166
172-c55542	c55542.graph_c0	(TAT)6	59.717	GTTAAACACCACATGCCCCT	TTTGGCAAAAGTTCCCTCAC	265
173-c64426	c64426.graph_c1	(TGG)5	60.06	CTTATCATCTTTGGCGGCAT	AGAAGCCATCGGTCACAGTC	155
174-c64832	c64832.graph_c0	(AAC)5	60.332	AAAACCTTTCCCCAAACAGC	CACCGTATTCGTCGTCAATG	165
175-c66118	c66118.graph_c0	(AC)6	60.247	ACCTTCTTCACGCTTCCCTT	AACGAACAACGGTGACATGA	277
176-c66791	c66791.graph_c0	(TG)6	60.059	ATCCATGGCCTCTTGCTATG	TGTTACAATAAAACCGAAATATAACTG	237
179-c72151	c72151.graph_c0	(AT)6	60.061	GCTAAATAATCGCGGTCCAA	GGGGCTATGGTGTCTGAAAA	235
180-c72892	c72892.graph_c1	(ATG)5	60.022	GCGAAAGTACGCAAGAGGTC	CCCTGCAAGCAATTCATTTT	248
181-c73460	c73460.graph_c0	(ACC)5	59.978	GTGGCAAATTCAGACCGTTT	TCGTGTTTCTGCTGTTGGAG	263
182-c73800	c73800.graph_c0	(GA)8	60.247	AGAAAAGCGAAGGTCCAGGT	AGAGTGTGGATGGGAGGTTG	191
183-c73807	c73807.graph_c0	(AGA)5	60.045	ACCCAAGGAGGGAGAAGAAA	TGAGTGTGAGCAAGTGGGTC	192
187-c77080	c77080.graph_c0	(TAT)6	59.828	CTCCACCTGTCCCAAGAGAG	CAGAATCAGCCGCAAGTACA	250
191-c77547	c77547.graph_c0	(ACA)6	59.973	ACTCAACCAAACCATGCTCC	AATAAGCTGCGAAAACCCCT	252
192-c49206	c49206.graph_c0	(TG)6	57.937	CCATCTCTTCCCTTCTAGTGTG	CCACGGTCCTTTCTTGACAT	111
193-c54077	c54077.graph_c0	(TGG)5	59.82	ATGAAACCTGAACCCTGGTG	CACCAAGCATCCTCTCCATT	153
194-c54242	c54242.graph_c0	(AT)10	60.291	GCCAACGTTTTCACAGCTTTA	TTGAACCGGGGATGTTACTC	259
195-c54917	c54917.graph_c1	(TA)7	58.374	GAATGAGAAATCATGCAAGAAAA	AAAATGACCCAGTCGAGGTG	279
196-c55093	c55093.graph_c0	(GAT)5	59.728	ATGAACATGTTGCAGCGTTC	GGATCGCCATTGGTTACACT	250
197-c55746	c55746.graph_c0	(TTA)5	59.955	GGCAAAGGCAAGAAGATGAG	TTTCTTTCCAAAATCATCACCA	186
198-c56904	c56904.graph_c0	(GTT)5	60.088	TCAGCCAACTTGGGTTTTTC	TTCCCTCCTCCTGTTAACCC	259
199-c57415	c57415.graph_c0	(GT)8	59.96	GTAACCGCCGGTGAGATTTA	CGACGTTTAACGCACTCACA	112
200-c60893	c60893.graph_c0	(GT)6	59.779	GATGAGGGGTTGTGTAGGGA	CAATAACACCCATCACCCTTTT	266
201-c61772	c61772.graph_c0	(CAC)5	60.048	TCACCATCACCTCCCTCTTC	TTTGAGTGTGGTGGTACGGA	104
203-c64705	c64705.graph_c0	(GAA)5	60.111	CCCTTTTGCTGTCTCACCAT	CGTCGGAAGCATAATCAGGT	229
205-c64830	c64830.graph_c0	(CT)6	60.376	TGGCAACAACACCATCATTC	ATTTCACTGCAACGCTAGGC	254
206-c65020	c65020.graph_c1	(AGC)6	60.054	TGAATAATTAAGGCAGGCGG	AAGCTGAGTCGAAAGGCAAG	257
207-c65535	c65535.graph_c0	(ACC)6	60.103	GTGGCGCCATACTTCATCTT	GTATCGATGATGTCGCGATG	262
208-c65911	c65911.graph_c0	(TA)6	60.081	GACAATGCTTCTCATCCCGT	TGAAAATTTCGCCATCCAGT	237
209-c66049	c66049.graph_c0	(TTC)5	59.518	GAGGATGAAGATGATGATGCAC	TGTTCAAAATCCCACAAATCA	239
210-c66153	c66153.graph_c0	(TGG)5	60.03	GCAGAGTCGGTTGAGTGTGA	TCGACGAAACCTGAAAATCC	242
211-c66601	c66601.graph_c0	(GCA)6	59.957	ACCGGTCTATCATCTGTGCC	AAGTCCCGCCATACACAGAC	265
212-c67700	c67700.graph_c0	(TGG)5	59.734	TGTTTCGGCTCTAGGTGGTT	TCATTAAACATTCACCGGCA	256
213-c69834	c69834.graph_c0	(CCA)5	60.073	ATTCGACCCCTCACTCTCCT	ACACTCAATTTAGGGCACCG	207
214-c70715	c70715.graph_c0	(AGG)6	60.096	TTCTAATACTGGCGGTTGGC	CTGCAAAACAACAAGGAGCA	264
215-c71557	c71557.graph_c0	(TTC)5	59.74	GCACCAACTGTTCGACAAAA	TACCCCTCCTCCTCCTCACT	189
216-c72058	c72058.graph_c0	(CA)6	59.903	TCATCACCCAACCTCTTTCC	CCTTTACTTGACAATCAGCCAA	246
217-c72416	c72416.graph_c0	(ATC)5	59.452	GCTTTCCCACTTCCAGCTAA	GGTGACCGGAAAGATCTGAA	193
218-c72795	c72795.graph_c0	(CA)6	60.572	CCCCAACTCCAACATGGATA	GGGTTTGGGAGGATTTGATT	241
219-c72882	c72882.graph_c0	(TAC)5	60.11	TGACGGCGAAACCTTAAAAC	TCACCAAATGGGGTAATGGT	218
220-c73142	c73142.graph_c0	(CAA)6	60.319	AAGTCCACATGTCTCACGCA	GGAGGTGGTTCTGAAGGTGA	194
221-c73219	c73219.graph_c0	(TCA)6	59.975	TCTTAACCAAACCGGCAAAC	CGGGAGTGATAAGCTCTTGC	131
222-c73564	c73564.graph_c0	(TA)6	60.051	AATTGACACGTCCCCCATTA	CATTGAAGGTCAAACAGGTTCA	161
223-c73621	c73621.graph_c0	(TTG)6	60.011	TTGTTGCGGTTGTGATTGTT	TGCAAGAGAGATCGATGGTG	215
224-c73703	c73703.graph_c0	(TTG)6	60.284	CCGTACATCCAACTGTCAACC	GACGTGCGTTGACTGACCTA	159
225-c73710	c73710.graph_c0	(TTG)6	60.783	TGTTCGAGGGTCACTGTGTG	GCCTAAACAACTACCCCCAA	181
226-c73810	c73810.graph_c1	(TTG)5	59.933	TTGACGGAACCTTATCGTCC	CGAAGGTTTCTTGGGGAGA	215
227-c73827	c73827.graph_c0	(TGA)5	59.955	AAACCGCAGATGGGTATGAG	CATGATCACCCCCTCTAGGA	270
228-c73964	c73964.graph_c0	(GGT)5	60.012	GCCTCCACAACAAAACACCT	AGTCGCACCTTCACTCCAAC	136
230-c74774	c74774.graph_c0	(GTT)5	59.685	TCCATCCCATCTTTGGATTC	GTCGGAGTACCGCGTATGTT	226
231-c74777	c74777.graph_c0	(CAT)6	59.973	GTGATGGCTTTGTGGTTCCT	CTTGGTTTCAGATCCGTGGT	224
232-c74871	c74871.graph_c0	(TAT)5	59.864	TCCATGTTACGAAGACGCTG	TGGTGTCGATTCTGCTTCTG	220
233-c75902	c75902.graph_c0	(TGA)5	59.996	AAAAACCCATCCAAGATCCC	CACTCAGCTTAAACCCTGGC	202
234-c75974	c75974.graph_c0	(AC)7	60.216	CACATTTCACCATCACCCAA	TCTAACCCTAGTTTCCCGCC	261
235-c76061	c76061.graph_c0	(GAA)5	60.081	AATGCGAAAGACGTTGATCC	CTCCGTTTCCTCTTCCTCCT	249
236-c76069	c76069.graph_c0	(ATT)5	59.808	TCATTCATTTCCACCAACACA	GGAACTGATGAAGGAGCCAG	229
237-c76138	c76138.graph_c1	(CAC)6	59.971	TCCGTTAAACCGTTGACTCC	GTACGGATCACGCCTGTTTT	198
238-c76774	c76774.graph_c0	(GAA)5	59.927	CCTCCACAACGAGATCCAAT	ATGAAATGCTCCGATCAAGG	255
240-c76992	c76992.graph_c0	(TAA)5	60.563	TGAAGGTGGACCCACTCACT	GGCATTACGATAAGCCGTGT	164
242-c77190	c77190.graph_c0	(GTG)5	60.019	TTCAGGCACTAGCATTGCAC	CTAGCCATTTGCTGGTGGTT	279
243-c77213	c77213.graph_c0	(GAT)5	59.96	CTTTTGAGATGCGGAAAAGC	CAAGCGAAAACATGGTGAAA	230
244-c77277	c77277.graph_c1	(TGA)6	60.177	GCGATAGACGAAGGAATGGA	GATCGGTGCAATCAGAGGTT	192
245-c77617	c77617.graph_c0	(AAT)6	59.46	CCATCCTCCTTCCTCACATC	CAACGAAGGCGAGAAGAAAC	240
248-CEM3	CEM3	(GCA)9	58	AGGTTGAGATTCTTGACCAGGGTT	CTCTTTCTTCTGCTGGCGTTGA	252-276
250-CEM5	CEM5	(AAAATG)3	58	ACTTCAATCCCATTCCTAAACC	TCTCCCTATCCTCACTCACCTC	298-340
251-CEM6	CEM6	(CA)11	55	ATTCCCAACCTTCTTTAACCAT	ATCAGCTCCATTATCAAGCAAC	450-480
252-CEM7	CEM7	(TTTAT)5	58	CTGTTGACTCGTCCCTTCGTCG	CCTCATCCTTGACCTTCGTGCT	365-380
253-CEM8	CEM8	(AAG)6	58	TCCACCGAAGAACCAGAACCAC	TGTCCCAACCTAACCCATGAAC	364-400
254-CEM9	CEM9	(CA)11	58	AAACCTCAGAAACCCAAACTCT	TTTGTAGGAACTGGTGCGGTAG	194-218
256-CEM11	CEM11	(AAAG)6	58	TTGTTTCTCCGTCAATCAGTCA	CACTCCTCCAACTCCTTGTACTTT	324-348
257-CEM12	CEM12	(CAGGTG)5	56	CAACCAGCAATCAACAGAGGAA	GACCGATTATGACGAAACCAAA	446-736
258-CEM13	CEM13	(CAA)7	58	CACCACCACCACTCCTCACCAC	GGAAGCGACATCATTTCATGTTTAT	261-279
259-CEM14	CEM14	(CAA)7	56	CTACGGGTTTACGACTTGCTTT	TGCCTTATCCGCTTCAACTTCT	379-421
260-CEM15	CEM15	(AACCCT)3	60	CTTTAGCCACCACCGCCTACTTT	CCTGTTCCCAATCATCCGTCCA	415-427
261-CEM16	CEM16	(CTAACT)4	58	CAACAACCACCGTCACAACCAT	AAATATCTCCAGCAGCGGCATC	364-388
262-CEM17	CEM17	(CAGAAC)3	58	AATTGCTTCTATGTGGGCTTGG	ATCGTGGCGAGTCGGGTTGAGT	464-530
