# Supplementary material for: Linkage Map Development by EST-SSR Markers and QTL Analysis for Inflorescence and Leaf Traits in Chrysanthemum (Chrysanthemum morifolium Ramat.)
Source: Plants (Basel). 2020 Oct 11;9(10):1342. doi: 10.3390/plants9101342 (PMC7600071; doi:10.3390/plants9101342)
Supplement: Supplementary file 1 [file plants-09-01342-s001.zip › Supplementary materials/Table S2.xlsx]

## Sheet: M
Supplementary Table 3 Distribution of markers on the preliminary maternal map and linkage group statistics
Linkage group	Number of marker alleles	Duplex marker alleles	Number of marker alleles exhibiting segregation distortion(P < 0.01)	Map length（cM）
M1	23	3	2	99.42
M2	6	1	0	83.27
M3	9	0	4	81.433
M4	31	0	4	77.362
M5	5	2	0	75.761
M6	8	2	1	69.845
M7	6	0	2	68.424
M8	9	2	0	67.206
M9	12	1	2	65.205
M10	4	0	2	62.461
M11	5	1	1	61.454
M12	4	0	1	58.152
M13	4	0	2	56.139
M14	8	2	0	55.92
M15	9	2	1	50.273
M16	8	0	0	46.407
M17	5	1	0	45.757
M18	6	1	0	44.649
M19	6	1	0	43.579
M20	4	0	1	35.701
M21	3	0	0	35.051
M22	3	1	0	34.174
M23	2	0	1	33.806
M24	2	0	0	32.593
M25	8	1	0	30.901
M26	7	1	3	30.366
M27	4	0	1	29.971
M28	7	0	2	29.855
M29	3	0	1	29.364
M30	3	0	0	29.357
M31	5	0	0	27.641
M32	3	0	0	26.555
M33	3	0	0	20.888
M34	4	0	2	19.795
M35	2	0	0	17.502
M36	4	0	0	17.306
M37	2	0	0	16.837
M38	3	0	0	14.932
M39	4	0	0	14.056
M40	2	0	0	13.779
M41	3	0	0	12.187
M42	3	0	0	8.836
M43	2	0	0	5.877
M44	2	0	0	4.367
M45	2	0	0	4.266
M46	3	0	0	3.422
M47	3	0	0	3.376
M48	2	0	0	2.772
M49	2	0	0	2.643
Total	268	22	33	1800.89

## Sheet: F
Supplementary Table 3 Distribution of markers on the preliminary paternal map and linkage group statistics
Linkage group	Number of marker alleles	Duplex marker alleles	Number of marker alleles exhibiting segregation distortion(P < 0.01)	Map length（cM）
F1	11	2	0	122.718
F2	13	1	0	121.262
F3	16	2	1	106.191
F4	10	1	0	100.761
F5	8	1	0	94.567
F6	12	2	1	87.927
F7	5	2	0	78.02
F8	11	1	4	71.783
F9	12	0	2	64.867
F10	6	0	0	64.696
F11	11	0	1	61.212
F12	6	1	1	58.687
F13	5	0	0	56.987
F14	3	1	0	50.903
F15	13	0	0	49
F16	5	0	2	47.421
F17	4	1	0	47.236
F18	4	1	0	45.826
F19	4	0	0	43.801
F20	4	0	1	43.393
F21	4	0	1	42.942
F22	7	1	1	40.566
F23	4	1	0	39.381
F24	5	1	0	38.61
F25	6	2	0	37.988
F26	4	0	1	36.164
F27	2	0	1	33.806
F28	5	0	0	29.661
F29	3	0	1	29.364
F30	2	0	0	27.465
F31	6	0	0	24.232
F32	2	0	1	21.613
F33	2	0	1	19.718
F34	3	0	0	19.226
F35	5	0	0	18.781
F36	3	0	2	16.494
F37	3	0	1	15.2
F38	2	0	1	13.475
F39	2	0	0	13.35
F40	4	0	0	13.085
F41	3	0	1	12.895
F42	2	0	0	12.217
F43	2	0	0	11.362
F44	3	0	0	9.44
F45	3	0	0	9.05
F46	3	0	0	7.343
F47	2	0	0	6.523
F48	2	0	0	4.198
F49	3	0	0	3.222
F50	2	0	0	3.162
F51	2	0	0	2.772
F52	2	0	0	1.897
F53	2	0	0	1.058
Total	268	21	25	2033.52

## Sheet: Duplex markers
	Duplex markers	Linkage group
F	132-c75937-153	F18; F24
F	124-c75428-141	F1; F14
F	41-c67310-270	F22; F23
M	257-CEM12-267	M8; M17
M	147-c76740-234	M6; M18
M	193-c54077-241	M5; M6
