# Supplementary material for: Linkage Map Development by EST-SSR Markers and QTL Analysis for Inflorescence and Leaf Traits in Chrysanthemum (Chrysanthemum morifolium Ramat.)
Source: Plants (Basel). 2020 Oct 11;9(10):1342. doi: 10.3390/plants9101342 (PMC7600071; doi:10.3390/plants9101342)
Supplement: Supplementary file 1 [file plants-09-01342-s001.zip › Supplementary materials/Table S3.xlsx]

## Sheet: M
Supplementary Table 4 Distribution of markers on the recombined maternal map and linkage group statistics
Linkage group	Number of markers	Duplex marker alleles	Number of marker alleles exhibiting segregation distortion(P<0.01)	Map length（cM）
MLG1	48	3	6	154.669
MLG2	12	2	3	142.383
MLG3	15	4	0	125.611
MLG4	21	5	3	104.616
MLG5	12	0	6	101.083
MLG6	6	1	0	92.918
MLG7	11	1	0	76.663
MLG8	8	0	2	51.57
MLG9	4	0	0	37.151
MLG10	4	0	0	19.613
Total	141	16	20	906.277

## Sheet: F
Supplementary Table 4 Distribution of markers on the recombined paternal map and linkage group statistics
Linkage group	Number of markers	Duplex marker alleles	Number of markers exhibiting segregation distortion(P<0.01)	Map length（cM）
FLG1	23	2	3	200.412
FLG2	19	2	1	148.785
FLG3	20	3	0	142.976
FLG4	13	2	1	120.133
FLG5	7	2	2	86.342
FLG6	13	0	1	84.186
FLG7	13	2	1	74.842
FLG8	9	2	1	65.755
FLG9	7	0	0	25.79
FLG10	5	0	0	20.909
Total	129	15	10	970.13
